# Supplementary material for: Longitudinal study of gut microbiome in obsessive–compulsive disorder
Source: Brain Behav. 2023 Jun 5;13(8):e3115. doi: 10.1002/brb3.3115 (PMC10454283; doi:10.1002/brb3.3115)
Supplement: Supplementary file 3 [file BRB3-13-e3115-s004.xlsx]

## Sheet: MGS-mapping
rowname	Low quality	Host	Unmapped	Mapped	Total (read pairs)	Total (bases)
kijbeg_03723084	6995	31438	3416674	19815942	23271049	6981314700
kijbeg_03723050	4792	2022	3242601	22153219	25402634	7620790200
kijbeg_03723063	5492	5309	3254157	18870616	22135574	6640672200
kijbeg_03522698	4514	18517	2914145	19320063	22257239	6677171700
kijbeg_03723040	2378	8179	2656449	17310414	19977420	5993226000
kijbeg_03723109	3297	27862	3328937	19872657	23232753	6969825900
kijbeg_03723039	5355	12096	3094425	20065994	23177870	6953361000
kijbeg_03723037	3490	7721	2800838	17037794	19849843	5954952900
kijbeg_03723108	5351	11157	3252756	18785475	22054739	6616421700
kijbeg_03522716	7033	8371	3797970	24672142	28485516	8545654800
kijbeg_03723038	5579	8521	3079173	20510164	23603437	7081031100
kijbeg_03522702	2815	5149	2581183	18836887	21426034	6427810200
kijbeg_03522738	2913	1950	3111739	20945879	24062481	7218744300
kijbeg_03522728	2575	71681	3340687	21709332	25124275	7537282500
kijbeg_03522744	5600	13545	4756682	26622267	31398094	9419428200
kijbeg_03522697	3217	1793	2993908	19636144	22635062	6790518600
kijbeg_03522720	5787	79501	3220216	18923520	22229024	6668707200
kijbeg_03723052	4766	2656	3383625	20798770	24189817	7256945100
kijbeg_03522701	5860	4827	3230845	20916227	24157759	7247327700
kijbeg_03522745	4238	13673	2732954	18552701	21303566	6391069800
kijbeg_03522722	5485	12393	3717817	19987001	23722696	7116808800
kijbeg_03522734	5237	8791	3083530	18065721	21163279	6348983700
kijbeg_03522711	2996	12143	2766487	20449378	23231004	6969301200
kijbeg_03522714	4170	10115	3565751	24382933	27962969	8388890700
kijbeg_03522739	7814	275384	3737633	23036745	27057576	8117272800
kijbeg_03522727	5396	156426	4226651	27222332	31610805	9483241500
kijbeg_03522713	5842	72027	3719773	21797284	25594926	7678477800
kijbeg_03522704	2741	2937	2694236	18749435	21449349	6434804700
kijbeg_03522733	3003	2031	2527153	18113232	20645419	6193625700
kijbeg_03723113	3481	32066	3134145	20288049	23457741	7037322300
kijbeg_03522731	3782	6038	3330898	21665301	25006019	7501805700
kijbeg_03522700	4000	10555	3226759	20090200	23331514	6999454200
kijbeg_03723106	2867	577	2793581	19089571	21886596	6565978800
kijbeg_03723089	5200	757	3234108	20745952	23986017	7195805100
kijbeg_03522719	3198	54820	2660117	18043010	20761145	6228343500
kijbeg_03723045	5861	14130	3313326	19653540	22986857	6896057100
kijbeg_03522732	4343	79992	3061288	20050590	23196213	6958863900
kijbeg_03723115	4059	1441	3370380	21426964	24802844	7440853200
kijbeg_03723110	5420	553060	3113761	21145469	24817710	7445313000
kijbeg_03723092	3255	91584	2675937	18575387	21346163	6403848900
kijbeg_03723062	8554	47390	4387380	25750055	30193379	9058013700
kijbeg_03723104	7968	7531	3620800	21863638	25499937	7649981100
kijbeg_03723114	11523	304582	4919106	25833511	31068722	9320616600
kijbeg_03723088	11910	2781	3116568	19665830	22797089	6839126700
kijbeg_03723096	10076	95233	5619295	28835417	34560021	10368006300
kijbeg_03723097	4699	34205	3867788	23620962	27527654	8258296200
kijbeg_03723090	7361	17560	4136753	28213672	32375346	9712603800
kijbeg_03723098	8386	1468	5253632	24925732	30189218	9056765400
kijbeg_03723056	4684	6191	3262951	22152827	25426653	7627995900
kijbeg_03723091	9183	91349	3805665	24808148	28714345	8614303500
kijbeg_03723061	4628	10484	3566948	23889636	27471696	8241508800
kijbeg_03723116	6236	14053	5410466	26617982	32048737	9614621100
kijbeg_03723060	9004	9633	5040792	30529510	35588939	10676681700
kijbeg_03723095	6190	8420	3544645	22128877	25688132	7706439600
kijbeg_03723035	7477	160842	4069124	26296559	30534002	9160200600
kijbeg_03723094	6973	2499	3276935	19978336	23264743	6979422900
kijbeg_03723049	7329	537	3214660	20187178	23409704	7022911200
kijbeg_03522742	3869	14910	3195993	20550665	23765437	7129631100
kijbeg_03723112	5982	72380	3629194	25286123	28993679	8698103700
kijbeg_03723101	5251	7217	3908795	26306379	30227642	9068292600
kijbeg_03723105	7367	68176	3330868	22621491	26027902	7808370600
kijbeg_03723047	6728	536	2960018	20479963	23447245	7034173500
kijbeg_03723093	6023	19013	3866400	23161090	27052526	8115757800
kijbeg_03723051	5346	5162	3222320	21165122	24397950	7319385000
kijbeg_03723042	3913	15245	3414794	21236527	24670479	7401143700
kijbeg_03723066	6158	2189	3037941	19508216	22554504	6766351200
kijbeg_03723046	6309	4421	3165010	19914376	23090116	6927034800
kijbeg_03723099	8858	29046	4092569	26995207	31125680	9337704000
kijbeg_03723086	5902	58207	4326576	24643181	29033866	8710159800
kijbeg_03522735	7245	1351	3077204	20289234	23375034	7012510200
kijbeg_03723107	6905	10177	3723040	24066551	27806673	8342001900
kijbeg_03723102	8493	2602	3694801	23882771	27588667	8276600100
kijbeg_03723100	3333	15336	3385462	21310924	24715055	7414516500
kijbeg_03723103	6320	12662	3198886	22230172	25448040	7634412000
kijbeg_03723057	2726	1203	2741913	19791263	22537105	6761131500
kijbeg_03723064	5913	63654	3605622	21952958	25628147	7688444100
kijbeg_03522741	11046	32322	5005413	30828889	35877670	10763301000
kijbeg_03723043	3343	51422	2919786	20834750	23809301	7142790300
kijbeg_03723048	3537	6291	3133589	20536973	23680390	7104117000

## Sheet: CM.info
Info	Value
Source	/Volumes/Secomba/helle/Boxcryptor/SharePoint - Clinical Microbiomics/studies - kijmio/r1v1/analysis/040_Excel-tables/040_Excel-tables.Rmd
Data.MD5.hash	dc386c9e663663558a3bcbfe34a543cb
Date	2022-06-28 08:02:09
User	Helle Krogh Pedersen
